# Supplementary material for: Adherence to Oral Antidiabetic Drugs in Patients with Type 2 Diabetes: Systematic Review and Meta-Analysis
Source: J Clin Med. 2023 Mar 2;12(5):1981. doi: 10.3390/jcm12051981 (PMC10004070; doi:10.3390/jcm12051981)
Supplement: Supplementary file 1 [file jcm-12-01981-s001.zip]

Archive with 1 entries (1 files):
- jcm-2229937-supplementary.pdf
